# Supplementary material for: ﻿Somnuekiaflaviflora (Malvaceae, Brownlowioideae), a new genus and species from Thailand
Source: PhytoKeys. 2025 Apr 3;254:221–43. doi: 10.3897/phytokeys.254.141219 (PMC11986429; doi:10.3897/phytokeys.254.141219)
Supplement: XML Treatment for Somnuekia [file phytokeys.254.141219-treatment1.xml]

<!DOCTYPE tp:taxon-treatment
  PUBLIC "-//TaxonX//DTD Taxonomic Treatment Publishing DTD v0 20100105//EN" "tax-treatment-NSO.dtd">
<tp:taxon-treatment xmlns:tp="http://www.plazi.org/taxpub"><tp:treatment-meta><kwd-group><label>Taxon classification</label><kwd>
                  <named-content content-type="kingdom">Plantae</named-content>
                </kwd><kwd>
                  <named-content content-type="order">Malvales</named-content>
                </kwd><kwd>
                  <named-content content-type="family">Malvaceae</named-content>
                </kwd></kwd-group><mixed-citation publication-type="journal"><person-group><name><surname>Chalermwong</surname><given-names>Porntawat</given-names></name><name><surname>Duangjai</surname><given-names>Sutee</given-names></name><name><surname>Sinbumroong</surname><given-names>Aroon</given-names></name><name><surname>Thananthaisong</surname><given-names>Theerawat</given-names></name><name><surname>Daonurai</surname><given-names>Kunanon</given-names></name><name><surname>Kaewmuan</surname><given-names>Anusara</given-names></name><name><surname>Poopath</surname><given-names>Manop</given-names></name><name><surname>Bhuchaisri</surname><given-names>Wanwisa</given-names></name><name><surname>Tangjaipitak</surname><given-names>Kusol</given-names></name><name><surname>Chantarasuwan</surname><given-names>Bhanumas</given-names></name><name><surname>Ngernsaengsaruay</surname><given-names>Chatchai</given-names></name><name><surname>Rueangruea</surname><given-names>Sukid</given-names></name><name><surname>Suddee</surname><given-names>Somran</given-names></name></person-group><article-title>﻿<italic><tp:taxon-name><tp:taxon-name-part taxon-name-part-type="genus" reg="Somnuekia">Somnuekia</tp:taxon-name-part><tp:taxon-name-part taxon-name-part-type="species" reg="flaviflora">flaviflora</tp:taxon-name-part></tp:taxon-name></italic> (<tp:taxon-name><tp:taxon-name-part taxon-name-part-type="family">Malvaceae</tp:taxon-name-part></tp:taxon-name>, <tp:taxon-name><tp:taxon-name-part taxon-name-part-type="subfamily">Brownlowioideae</tp:taxon-name-part></tp:taxon-name>), a new genus and species from Thailand</article-title><source>PhytoKeys</source><day>03</day><month>04</month><year>2025</year><volume>254</volume><fpage>221</fpage><lpage>243</lpage><pub-id pub-id-type="doi">10.3897/phytokeys.254.141219</pub-id></mixed-citation></tp:treatment-meta><tp:nomenclature><label>﻿</label><tp:taxon-name>
                <object-id xmlns:xlink="http://www.w3.org/1999/xlink" content-type="arpha" xlink:type="simple">5B22AB85-6681-5323-824E-A4045C85F808</object-id>
                <tp:taxon-name-part taxon-name-part-type="genus" reg="Somnuekia">Somnuekia</tp:taxon-name-part>
                <object-id xmlns:xlink="http://www.w3.org/1999/xlink" content-type="ipni" xlink:type="simple">urn:lsid:ipni.org:names:77359677-1</object-id>
              </tp:taxon-name><tp:taxon-authority>Duangjai, Chalermw., Sinbumr. &amp; Suddee</tp:taxon-authority><tp:taxon-status xmlns:xlink="http://www.w3.org/1999/xlink" xlink:type="simple">gen. nov.</tp:taxon-status></tp:nomenclature><tp:treatment-sec sec-type="Type and only known species" id="SECID0E1CAI"><title>Type and only known species.</title><p><italic><tp:taxon-name><tp:taxon-name-part taxon-name-part-type="genus" reg="Somnuekia">Somnuekia</tp:taxon-name-part><tp:taxon-name-part taxon-name-part-type="species" reg="flaviflora">flaviflora</tp:taxon-name-part></tp:taxon-name></italic> Duangjai, Chalermw., Sinbumr. &amp; Suddee</p></tp:treatment-sec><tp:treatment-sec sec-type="diagnosis" id="SECID0ELDAI"><title>Diagnosis.</title><p><italic><tp:taxon-name><tp:taxon-name-part taxon-name-part-type="genus" reg="Somnuekia">Somnuekia</tp:taxon-name-part></tp:taxon-name></italic> Duangjai, Chalermw., Sinbumr. &amp; Suddee resembles <italic><tp:taxon-name><tp:taxon-name-part taxon-name-part-type="genus" reg="Pityranthe">Pityranthe</tp:taxon-name-part></tp:taxon-name></italic> Thwaites morphologically, but differs from the latter by its unique pollen, having more numerous ovules in each loculus and fruit characters. The detailed distinguishing characters of this new genus and other genera are listed in Table <xref ref-type="table" rid="T2">2</xref>.</p></tp:treatment-sec><tp:treatment-sec sec-type="description" id="SECID0EDEAI"><title>Description.</title><p>Tree, monoecious. Leaves simple, ovate, cordate or slightly five-angled, with 5–7 basal veins, entire with glandular teeth; with long petioles; stipules filiform, caducous. Flowers bisexual, arranged in terminal panicles; bracts slender, caducous; sepals connected into a campanulate tube, calyx teeth 5; petals 5, spathulate; staminodes 5, fusiform; stamens 25–50, filaments slightly connate at base, with elongated filaments, small anthers, uncommissural antherium; ovary superior, 5 cells, 6–8 ovules per cell; slender style; stigma conical. Capsule cylindrical, loculicidal with 5-radiating carpels, (3)6–8 seeds in each loculus, seeds covered with short stellate scales.</p></tp:treatment-sec><tp:treatment-sec sec-type="etymology" id="SECID0EIEAI"><title>Etymology.</title><p>The genus is named in honour of the Thai dendrologist, Associate Professor Somnuek Pongumphai.</p></tp:treatment-sec><tp:treatment-sec sec-type="distribution" id="SECID0ENEAI"><title>Distribution and habitat.</title><p>Endemic to Thailand at 200–580 m altitude.</p></tp:treatment-sec><tp:treatment-sec><!--Section generated to contain objects referenced in tp:taxon-treatment.--><table-wrap id="T2" position="float" orientation="portrait"><label>Table 2.</label><caption><p>Characteristics of the genus <italic><tp:taxon-name><tp:taxon-name-part taxon-name-part-type="genus" reg="Somnuekia">Somnuekia</tp:taxon-name-part></tp:taxon-name></italic> and closely-related Asian taxa in the subfamily <tp:taxon-name><tp:taxon-name-part taxon-name-part-type="subfamily">Brownlowioideae</tp:taxon-name-part></tp:taxon-name>.</p></caption><table id="TID0EQQBI" rules="all"><tbody><tr><th rowspan="1" colspan="1">Character</th><th rowspan="1" colspan="1">
                  <italic>
                    <tp:taxon-name><tp:taxon-name-part taxon-name-part-type="genus" reg="Somnuekia">Somnuekia</tp:taxon-name-part></tp:taxon-name>
                  </italic>
                </th><th rowspan="1" colspan="1">
                  <italic>
                    <tp:taxon-name><tp:taxon-name-part taxon-name-part-type="genus" reg="Pityranthe">Pityranthe</tp:taxon-name-part></tp:taxon-name>
                  </italic>
                </th><th rowspan="1" colspan="1">
                  <italic>
                    <tp:taxon-name><tp:taxon-name-part taxon-name-part-type="genus" reg="Berrya">Berrya</tp:taxon-name-part></tp:taxon-name>
                  </italic>
                </th><th rowspan="1" colspan="1">
                  <italic>
                    <tp:taxon-name><tp:taxon-name-part taxon-name-part-type="genus" reg="Brownlowia">Brownlowia</tp:taxon-name-part></tp:taxon-name>
                  </italic>
                </th><th rowspan="1" colspan="1">
                  <italic>
                    <tp:taxon-name><tp:taxon-name-part taxon-name-part-type="genus" reg="Diplodiscus">Diplodiscus</tp:taxon-name-part></tp:taxon-name>
                  </italic>
                </th><th rowspan="1" colspan="1">
                  <italic>
                    <tp:taxon-name><tp:taxon-name-part taxon-name-part-type="genus" reg="Pentace">Pentace</tp:taxon-name-part></tp:taxon-name>
                  </italic>
                </th><th rowspan="1" colspan="1">
                  <italic>
                    <tp:taxon-name><tp:taxon-name-part taxon-name-part-type="genus" reg="Jarandersonia">Jarandersonia</tp:taxon-name-part></tp:taxon-name>
                  </italic>
                </th></tr><tr><th rowspan="1" colspan="1">Number of species</th><th rowspan="1" colspan="1">1</th><th rowspan="1" colspan="1">2</th><th rowspan="1" colspan="1">6</th><th rowspan="1" colspan="1">29</th><th rowspan="1" colspan="1">11</th><th rowspan="1" colspan="1">30</th><th rowspan="1" colspan="1">8</th></tr><tr><td rowspan="1" colspan="1">Distribution</td><td rowspan="1" colspan="1">Thailand</td><td rowspan="1" colspan="1">Sri Lanka and China (Guangxi to Hainan)</td><td rowspan="1" colspan="1">Andaman Is., Bangladesh, Borneo, Cambodia, Christmas I., Fiji, India, Java, Laos, Lesser Sunda Is., Malaya, Myanmar, New Guinea, Northern Territory, Philippines, Queensland, Sri Lanka, Sulawesi, Taiwan, Thailand, Vietnam</td><td rowspan="1" colspan="1">Andaman Is., Bangladesh, Borneo, Cambodia, India, Laos, Malaya, Maluku, Myanmar, New Guinea, the Philippines, Solomon Is., Sulawesi, Sumatra, Thailand, Vietnam</td><td rowspan="1" colspan="1">Borneo, Malaya, the Philippines</td><td rowspan="1" colspan="1">Bangladesh, Borneo, Cambodia, Java, Laos, Lesser Sunda Is., Malaya, Myanmar, the Philippines, Sumatra, Thailand</td><td rowspan="1" colspan="1">Borneo</td></tr><tr><td rowspan="1" colspan="1">Foliaceous staminodes</td><td rowspan="1" colspan="1">present, 5</td><td rowspan="1" colspan="1">present, 5</td><td rowspan="1" colspan="1">absent</td><td rowspan="1" colspan="1">present, 5</td><td rowspan="1" colspan="1">present, 5</td><td rowspan="1" colspan="1">present, 5</td><td rowspan="1" colspan="1">present, 5</td></tr><tr><td rowspan="1" colspan="1">Pollen grain</td><td rowspan="1" colspan="1">tetrahedral tetrads</td><td rowspan="1" colspan="1">monads</td><td rowspan="1" colspan="1">monads</td><td rowspan="1" colspan="1">monads</td><td rowspan="1" colspan="1">monads</td><td rowspan="1" colspan="1">monads</td><td rowspan="1" colspan="1">monads</td></tr><tr><td rowspan="1" colspan="1">Carpels</td><td rowspan="1" colspan="1">5-loculed, 6–8 ovules per locule, axile placentation</td><td rowspan="1" colspan="1">3–5-loculed, 1(2) ovules per locule, axile placentation</td><td rowspan="1" colspan="1">3–5-loculed, 2–6 ovules per locule, axile placentation</td><td rowspan="1" colspan="1">5-loculed, 2 ovules per locule, axile placentation</td><td rowspan="1" colspan="1">5-loculed, 2 ovules per locule, axile placentation</td><td rowspan="1" colspan="1">3–5(10)-loculed, 2 ovules per locule, axile placentation</td><td rowspan="1" colspan="1">5-loculed, 2 ovules per locule, axile placentation</td></tr><tr><td rowspan="1" colspan="1">Fruits</td><td rowspan="1" colspan="1">syncarpous fruit has 5-radiating carpels, exalate capsules</td><td rowspan="1" colspan="1">syncarpous fruit lacking wing, thinly woody capsules</td><td rowspan="1" colspan="1">syncarpous fruit has winged capsules</td><td rowspan="1" colspan="1">apocarpous fruit lacking wing</td><td rowspan="1" colspan="1">syncarpous fruit lacking wing, exalate capsules</td><td rowspan="1" colspan="1">syncarpous fruit has winged capsules</td><td rowspan="1" colspan="1">syncarpous fruit covered with spines bearing setose hairs, capsules</td></tr></tbody></table></table-wrap></tp:treatment-sec></tp:taxon-treatment>
