# Supplementary material for: ﻿Somnuekiaflaviflora (Malvaceae, Brownlowioideae), a new genus and species from Thailand
Source: PhytoKeys. 2025 Apr 3;254:221–43. doi: 10.3897/phytokeys.254.141219 (PMC11986429; doi:10.3897/phytokeys.254.141219)
Supplement: XML Treatment for Somnuekia flaviflora [file phytokeys.254.141219-treatment2.xml]

<!DOCTYPE tp:taxon-treatment
  PUBLIC "-//TaxonX//DTD Taxonomic Treatment Publishing DTD v0 20100105//EN" "tax-treatment-NSO.dtd">
<tp:taxon-treatment xmlns:tp="http://www.plazi.org/taxpub"><tp:treatment-meta><kwd-group><label>Taxon classification</label><kwd>
                  <named-content content-type="kingdom">Plantae</named-content>
                </kwd><kwd>
                  <named-content content-type="order">Malvales</named-content>
                </kwd><kwd>
                  <named-content content-type="family">Malvaceae</named-content>
                </kwd></kwd-group><mixed-citation publication-type="journal"><person-group><name><surname>Chalermwong</surname><given-names>Porntawat</given-names></name><name><surname>Duangjai</surname><given-names>Sutee</given-names></name><name><surname>Sinbumroong</surname><given-names>Aroon</given-names></name><name><surname>Thananthaisong</surname><given-names>Theerawat</given-names></name><name><surname>Daonurai</surname><given-names>Kunanon</given-names></name><name><surname>Kaewmuan</surname><given-names>Anusara</given-names></name><name><surname>Poopath</surname><given-names>Manop</given-names></name><name><surname>Bhuchaisri</surname><given-names>Wanwisa</given-names></name><name><surname>Tangjaipitak</surname><given-names>Kusol</given-names></name><name><surname>Chantarasuwan</surname><given-names>Bhanumas</given-names></name><name><surname>Ngernsaengsaruay</surname><given-names>Chatchai</given-names></name><name><surname>Rueangruea</surname><given-names>Sukid</given-names></name><name><surname>Suddee</surname><given-names>Somran</given-names></name></person-group><article-title>﻿<italic><tp:taxon-name><tp:taxon-name-part taxon-name-part-type="genus" reg="Somnuekia">Somnuekia</tp:taxon-name-part><tp:taxon-name-part taxon-name-part-type="species" reg="flaviflora">flaviflora</tp:taxon-name-part></tp:taxon-name></italic> (<tp:taxon-name><tp:taxon-name-part taxon-name-part-type="family">Malvaceae</tp:taxon-name-part></tp:taxon-name>, <tp:taxon-name><tp:taxon-name-part taxon-name-part-type="subfamily">Brownlowioideae</tp:taxon-name-part></tp:taxon-name>), a new genus and species from Thailand</article-title><source>PhytoKeys</source><day>03</day><month>04</month><year>2025</year><volume>254</volume><fpage>221</fpage><lpage>243</lpage><pub-id pub-id-type="doi">10.3897/phytokeys.254.141219</pub-id></mixed-citation></tp:treatment-meta><tp:nomenclature><label>﻿</label><tp:taxon-name>
                <object-id xmlns:xlink="http://www.w3.org/1999/xlink" content-type="arpha" xlink:type="simple">501596DB-18DE-50B7-8B39-8C5CC4CE9BC6</object-id>
                <tp:taxon-name-part taxon-name-part-type="genus" reg="Somnuekia">Somnuekia</tp:taxon-name-part>
                <tp:taxon-name-part taxon-name-part-type="species" reg="flaviflora">flaviflora</tp:taxon-name-part>
                <object-id xmlns:xlink="http://www.w3.org/1999/xlink" content-type="ipni" xlink:type="simple">urn:lsid:ipni.org:names:77359678-1</object-id>
              </tp:taxon-name><tp:taxon-authority>Duangjai, Chalermw., Sinbumr. &amp; Suddee</tp:taxon-authority><tp:taxon-status xmlns:xlink="http://www.w3.org/1999/xlink" xlink:type="simple">sp. nov.</tp:taxon-status></tp:nomenclature><tp:treatment-sec sec-type="material" id="SECID0E2FAI"><title>Type.</title><p>Thailand • Surat Thani Province, Tai Rom Yen National Park, Dad Fa Waterfall, <named-content xmlns:xlink="http://www.w3.org/1999/xlink" content-type="dwc:verbatimCoordinates" xlink:type="simple"><named-content content-type="geo-json" specific-use="{&#34;type&#34;:&#34;Point&#34;,&#34;coordinates&#34;:[99.478250,8.863778]}" id="NCID0EEGAI" xlink:type="simple">8°51'49.6"N, 99°28'41.7"E</named-content></named-content>, ca. 240 m alt., <italic>P. Chalermwong, A. Sinbumroong &amp; A. Issarapakdee 20220317-01</italic> (holotype: BKF! [SN 268094]; isotypes <abbrev xmlns:xlink="http://www.w3.org/1999/xlink" xlink:title="Bangkok Herbarium" id="ABBRID0ELGAI" xlink:type="simple">BK</abbrev>!, BKF! [SN268095], K!, SING!). Figs <xref ref-type="fig" rid="F3">3</xref>–<xref ref-type="fig" rid="F5">5</xref>.</p></tp:treatment-sec><tp:treatment-sec sec-type="description" id="SECID0EXGAI"><title>Description.</title><p>Tree to 35 m tall, to 80 cm in diameter at breast height. <bold><italic>Bark</italic></bold> outer bark greyish-white or brown, smooth and sparsely lenticellate; inner bark light brown, with multiple layers, up to 4.0 cm thick. <bold><italic>Twigs</italic></bold> lower branches with petiolar scars, densely covered with reddish-brown pilose hairs, later glabrescent, sparsely lenticellate; upper branches densely covered with short greyish-white stellate hairs, later grabrescent and dark brown. <bold><italic>Stipules</italic></bold> base obliquely ovate, concave, ca. 4 × 3 mm, apex cuspidate, ca. 4–5 mm long, caducous, abaxial hirsute, adaxial glabrous. <bold><italic>Leaves</italic></bold> spiral, blades ovate, cordate or slightly five-angled, pale green above, greyish-white below, densely covered with stellate scales with scattered reddish-brown pilose hairs along mid-rib and veins below, glabrous or nearly so above, (8.2)10.5–24 × (6.8)9.1–21.5 cm, slightly heart-shaped or truncate at the base, acute or acuminate at the apex, entire or with small teeth and ciliate, with 5–7 basal veins, prominent below, lateral veins 4–6 on each side, tertiary veins scalariform; petiole (3.1)6.8–22.5 cm long, 2.0–5.0 mm in diameter, swollen at either ends, densely covered in reddish-brown pilose hairs for petioles on lower branches or greyish-white stellate scales for petioles of upper branches. <bold><italic>Inflorescences</italic></bold> terminal panicles, up to 40 cm long with many lax flowers, peduncles 0.3–0.5 cm in diameter, pedicels, peduncles and rachis covered with greyish-white short stellate scales; bracts and bracteoles small, caducous, with 4–5 leaf-like bracts attached to the rachis. <bold><italic>Flowers</italic></bold> bisexual, pedicellate; buds ellipsoid or ovoid, 10–14 mm × 4–6 mm, densely covered in greyish-white stellate scales; pedicels 8–13.5 mm × 2–3 mm, densely covered in stellate scales. Calyx lobes 5, lanceolate, greyish-white, 10–14 mm × 3 mm, valvate, apex acute, densely stellate greyish-white abaxially, densely long silver adaxially. Petals 5, yellow, spathulate, ca. 12 × 3 mm, base gradually tapering, apex emarginate, glabrous on both sides. Androgynophore short, cylindrical, ca. 1 mm long, glabrous. Staminodes 5, yellow, fusiform, ca. 8 mm × 0.5 mm, shorter than filaments of fertile stamens, alternipetalous, glabrous. Fertile stamens 25–50; yellow, antepetalous phalanges, filaments slightly connate at base into 5 fascicles, 10–15 mm long, glabrous; anthers dorsifixed, dithecous, longitudinally dehiscent, 1–1.5 mm long. Ovary ellipsoid, ca. 4 mm × 2.5 mm, densely stellately hairy, carpels 5, united, each carpel with 6–8 ovules, with axile placentation; style 1, ca. 7 mm long, glabrous; stigma conical. <bold><italic>Infructescences</italic></bold> up to 40 cm long, densely covered with greyish-white short stellate scales, leaf-like bracts ovate, 6.8–13.1 cm × 5.4–10 cm, petiole 2.5–7.5 cm long, with 8–22 capsules. <bold><italic>Capsules</italic></bold> loculicidal, cylindrical, with 5-radiating carpels, 4.9–6.0 cm × 1.5–2.1 cm, with dense stellate scales; stalk 1.4–1.6 cm long, ca. 0.5 mm thick, covered with stellate scales; each carpel flattened, 4.9–6.0 cm × 0.85–1.0 cm, 2–3 mm thick, bulging at seed, each side of pericarp of carpel partially adnate, margins free and covered with stellate scales. <bold><italic>Seed</italic></bold> (3)6–8 seeds per lip, subglobose, 2.5 × 3.5 × 2.0 mm, covered with short stellate scales, dark brown.</p></tp:treatment-sec><tp:treatment-sec sec-type="material" id="SECID0E4HAI"><title>Specimens examined.</title><p>Thailand • Surat Thani [Ban Na San District, Tai Rom Yen National Park, nature trail of Dad Fa Waterfall, <named-content xmlns:xlink="http://www.w3.org/1999/xlink" content-type="dwc:verbatimCoordinates" xlink:type="simple"><named-content content-type="geo-json" specific-use="{&#34;type&#34;:&#34;Point&#34;,&#34;coordinates&#34;:[99.478250,8.863778]}" id="NCID0EGIAI" xlink:type="simple">8°51'49.6"N, 99°28'41.7"E</named-content></named-content>, 240 m alt., 28 January 2019, fl. and fr., <italic>Sinbumroong &amp; Chalermwong 20190128-01</italic> (<bold>BKF</bold>), • ibid., 17 March 2022, fr., <italic>Chalermwong et al. 20220317-01</italic> (<bold>BKF! <abbrev xmlns:xlink="http://www.w3.org/1999/xlink" xlink:title="Bangkok Herbarium" id="ABBRID0ETIAI" xlink:type="simple">BK</abbrev>! K! SING</bold>!), • ibid., 28 April 2022, <italic>Chalermwong &amp; Sinbumroong 20220428-01</italic> (<bold>BKF</bold>), • ibid., 3 January 2023, fl. and fr., <italic>Chalermwong &amp; Sinbumroong 20230103-01</italic> (<bold>BKF</bold>)]; Tak [Phop Pra District, Namtok Pha Charoen National Park, road to Pa Wai Waterfall, <named-content xmlns:xlink="http://www.w3.org/1999/xlink" content-type="dwc:verbatimCoordinates" xlink:type="simple"><named-content content-type="geo-json" specific-use="{&#34;type&#34;:&#34;Point&#34;,&#34;coordinates&#34;:[98.813056,16.565278]}" id="NCID0EDJAI" xlink:type="simple">16°33'55"N, 98°48'47"E</named-content></named-content>, 870 m alt., 19 February 2022, fr., <italic>Thananthaisong et al. 690</italic> (<bold>BKF</bold>), • ibid., 9 April 2022, fr., <italic>Kaewmuan et al. 115</italic> (<bold>BKF</bold>)]; Tak [Umphang District, Mae Klong Khi Village, <named-content xmlns:xlink="http://www.w3.org/1999/xlink" content-type="dwc:verbatimCoordinates" xlink:type="simple"><named-content content-type="geo-json" specific-use="{&#34;type&#34;:&#34;Point&#34;,&#34;coordinates&#34;:[98.918333,16.565000]}" id="NCID0ETJAI" xlink:type="simple">16°33'54"N, 98°55'6"E</named-content></named-content>, 580 m alt., 6 November 2022, fl. and fr., <italic>Thananthaisong et al. 955</italic> (<bold>BKF</bold>)]; Kamphaeng Phet [Khlong Lan District, Khlong Lan National Park, Khlong Lan Waterfall, <named-content xmlns:xlink="http://www.w3.org/1999/xlink" content-type="dwc:verbatimCoordinates" xlink:type="simple"><named-content content-type="geo-json" specific-use="{&#34;type&#34;:&#34;Point&#34;,&#34;coordinates&#34;:[99.276222,16.130417]}" id="NCID0E6JAI" xlink:type="simple">16°07'49.5"N, 99°16'34.4"E</named-content></named-content>, 200 m alt., 8 April 2015, fr., <italic>Poopath et al. 1025</italic> (<bold>BKF</bold>)].</p></tp:treatment-sec><tp:treatment-sec sec-type="distribution" id="SECID0EIKAI"><title>Distribution.</title><p>Endemic. Known from northern and peninsular Thailand. Fig. <xref ref-type="fig" rid="F7">7</xref>.</p><fig id="F7" position="float" orientation="portrait"><object-id xmlns:xlink="http://www.w3.org/1999/xlink" content-type="doi" xlink:type="simple">10.3897/phytokeys.254.141219.figure7</object-id><object-id xmlns:xlink="http://www.w3.org/1999/xlink" content-type="arpha" xlink:type="simple">19B63120-0CA4-529A-87E6-7E7CB2BA92B5</object-id><label>Figure 7.</label><caption><p>Known distribution of <italic><tp:taxon-name><tp:taxon-name-part taxon-name-part-type="genus" reg="Somnuekia">Somnuekia</tp:taxon-name-part><tp:taxon-name-part taxon-name-part-type="species" reg="flaviflora">flaviflora</tp:taxon-name-part></tp:taxon-name></italic>. Solid triangles indicate localities of specimen collection; open triangles indicate localities confirmed by field observations by Porntawat Chalermwong and Aroon Sinbumroong. The map was created using ArcMap version 10.3.1 (ESRI).</p></caption><graphic xmlns:xlink="http://www.w3.org/1999/xlink" xlink:href="phytokeys-254-221_article-141219__-g007.jpg" position="float" orientation="portrait" xlink:type="simple" id="oo_1298937.jpg"><uri content-type="original_file" xlink:type="simple">https://binary.pensoft.net/fig/1298937</uri></graphic></fig></tp:treatment-sec><tp:treatment-sec sec-type="Palynology" id="SECID0EKLAI"><title>Palynology.</title><p>The pollen grains of this species are grouped in tetrahedral tetrads. The tetrad is 70.78–95.82 (81.46 ± 5.19) µm in diam. Each pollen grain of the tetrad is isopolar and radially symmetrical, circular in polar view. The pollen aperture is tricolporate, the colpus length is 11.78–27.91 (20.13 ± 3.64) µm and the colpus width is 3.15–8.84 (5.69 ± 1.26) µm. The top pollen is 43.69–62.95 (53.17 ± 5.25) µm in diam. The polar axis length of pollen is 40.38–52.25 (44.80 ± 2.65) µm and the equatorial axis width is 48.36–64.46 (55.93 ± 3.19) µm which are large-sized. The shape of pollen is oblate spheroidal or oblate [P/E ratio = 0.71–0.93 (0.80 ± 0.06)]. The exine thickness is 1.92–5.60 (3.88 ± 0.88) µm and the sculpturing is regulate-reticulate or reticulate (Fig. <xref ref-type="fig" rid="F6">6</xref>).</p></tp:treatment-sec><tp:treatment-sec sec-type="etymology" id="SECID0EULAI"><title>Etymology.</title><p>The epithet “<tp:taxon-name><tp:taxon-name-part taxon-name-part-type="genus" reg="Somnuekia"/><tp:taxon-name-part taxon-name-part-type="species" reg="flaviflora">flaviflora</tp:taxon-name-part></tp:taxon-name>” refers to the yellow corolla and stamens of the new species.</p></tp:treatment-sec><tp:treatment-sec sec-type="Vernacular name" id="SECID0EDMAI"><title>Vernacular name.</title><p>The Thai name is “Po Sri Somnuek” (ปอศรีสมนึก).</p></tp:treatment-sec><tp:treatment-sec sec-type="ecology" id="SECID0EIMAI"><title>Ecology.</title><p>In limestone foothills or the marginal open places of the tropical rain forests and dry evergreen forests; between 200 and 800 m altitude.</p></tp:treatment-sec><tp:treatment-sec sec-type="conservation status" id="SECID0ENMAI"><title>Conservation status.</title><p>According to <xref ref-type="bibr" rid="B26">IUCN (2022)</xref> criteria and based on its Area of Occurrence (<abbrev xmlns:xlink="http://www.w3.org/1999/xlink" xlink:title="area of occupancy" id="ABBRID0EXMAI" xlink:type="simple">AOO</abbrev>) of 16 km<sup>2</sup> and Extent of Occurrence (<abbrev xmlns:xlink="http://www.w3.org/1999/xlink" xlink:title="extent of occurrence" id="ABBRID0E4MAI" xlink:type="simple">EOO</abbrev>) of 30,507 km<sup>2</sup>, <italic><tp:taxon-name><tp:taxon-name-part taxon-name-part-type="genus" reg="Somnuekia">Somnuekia</tp:taxon-name-part><tp:taxon-name-part taxon-name-part-type="species" reg="flaviflora">flaviflora</tp:taxon-name-part></tp:taxon-name></italic> is assessed a preliminary status as Near Threatened B2ab (ii,iii,v). It occurs in seven locations.</p></tp:treatment-sec><tp:treatment-sec sec-type="phenology" id="SECID0EONAI"><title>Phenology.</title><p>Flowering November–February, fruiting November–April.</p></tp:treatment-sec><tp:treatment-sec><!--Section generated to contain objects referenced in tp:taxon-treatment.--><fig id="F3" position="float" orientation="portrait"><object-id xmlns:xlink="http://www.w3.org/1999/xlink" content-type="doi" xlink:type="simple">10.3897/phytokeys.254.141219.figure3</object-id><object-id xmlns:xlink="http://www.w3.org/1999/xlink" content-type="arpha" xlink:type="simple">5A2AF8EB-18E9-5194-A0E7-777CE942BA7A</object-id><label>Figure 3.</label><caption><p><italic><tp:taxon-name><tp:taxon-name-part taxon-name-part-type="genus" reg="Somnuekia">Somnuekia</tp:taxon-name-part><tp:taxon-name-part taxon-name-part-type="species" reg="flaviflora">flaviflora</tp:taxon-name-part></tp:taxon-name></italic><bold>A</bold> habit <bold>B</bold> trunk and bark <bold>C</bold> lower-branch shoot and leaves <bold>C1</bold> apical shoot of the lower-branch shoot, showing filiform stipules and trichome covering <bold>D</bold> terminal bud of upper branch shoot showing scale covering <bold>E</bold> leaf-like bracts in infructescence <bold>F</bold> mature flower buds and blooming flower <bold>G</bold> infructescence with immature and mature capsules <bold>H</bold> immature capsules with prominent ridges <bold>I</bold> lateral view of carpel, split longitudinally to show seed arrangement and mature seeds.</p></caption><graphic xmlns:xlink="http://www.w3.org/1999/xlink" xlink:href="phytokeys-254-221_article-141219__-g003.jpg" position="float" orientation="portrait" xlink:type="simple" id="oo_1298933.jpg"><uri content-type="original_file" xlink:type="simple">https://binary.pensoft.net/fig/1298933</uri></graphic></fig><fig id="F5" position="float" orientation="portrait"><object-id xmlns:xlink="http://www.w3.org/1999/xlink" content-type="doi" xlink:type="simple">10.3897/phytokeys.254.141219.figure5</object-id><object-id xmlns:xlink="http://www.w3.org/1999/xlink" content-type="arpha" xlink:type="simple">9AB52ACC-9994-593F-A439-73437A5A3B82</object-id><label>Figure 5.</label><caption><p><italic><tp:taxon-name><tp:taxon-name-part taxon-name-part-type="genus" reg="Somnuekia">Somnuekia</tp:taxon-name-part><tp:taxon-name-part taxon-name-part-type="species" reg="flaviflora">flaviflora</tp:taxon-name-part></tp:taxon-name></italic><bold>A</bold> habit, fruiting branch and leaf-like bracts <bold>B, C</bold> leaves <bold>B</bold> leaf showing adaxial surface <bold>C</bold> leaf showing abaxial surface and venation <bold>D</bold> mature flower bud <bold>E–K</bold> opened flower and its components <bold>E</bold> opened flower <bold>F</bold> sepals showing pilose adaxial surface <bold>G</bold> petals <bold>H</bold> staminode <bold>I</bold> stamens: anterior view (left), posterior view (middle) and lateral view (right) <bold>J</bold> dissected flower with sepals and petals removed, stamens: anterior view (left), posterior view (middle) and lateral view (right) <bold>K</bold> pistil <bold>L</bold> mature capsules <bold>M</bold> mature capsules at splitting stage <bold>N</bold> carpel in lateral view, split longitudinally to show seed arrangement <bold>O</bold> mature seeds. <bold>A–C</bold>, <bold>L–O</bold> from <italic>Chalermwong et al. 20220317-01</italic> (type) <bold>D–K</bold> from <italic>Sinbumroong &amp; Chalermwong 20190128-01</italic>. Drawings by W. Bhuchaisri. Scale bars: 5 cm (<bold>A–C</bold>); 1 cm (<bold>D, E</bold>); 5 mm (<bold>F</bold>); 1 cm (<bold>G</bold>); 5 mm (<bold>H</bold>); 1 mm (<bold>I</bold>); 5 mm (<bold>J</bold>); 5 mm (<bold>K</bold>); 2 cm (<bold>L–N</bold>); 2 mm (<bold>O</bold>).</p></caption><graphic xmlns:xlink="http://www.w3.org/1999/xlink" xlink:href="phytokeys-254-221_article-141219__-g005.jpg" position="float" orientation="portrait" xlink:type="simple" id="oo_1298935.jpg"><uri content-type="original_file" xlink:type="simple">https://binary.pensoft.net/fig/1298935</uri></graphic></fig><fig id="F6" position="float" orientation="portrait"><object-id xmlns:xlink="http://www.w3.org/1999/xlink" content-type="doi" xlink:type="simple">10.3897/phytokeys.254.141219.figure6</object-id><object-id xmlns:xlink="http://www.w3.org/1999/xlink" content-type="arpha" xlink:type="simple">64C43749-EAB4-5BD6-9D2D-10686CC18690</object-id><label>Figure 6.</label><caption><p>Light and scanning electron micrographs of pollen of <italic><tp:taxon-name><tp:taxon-name-part taxon-name-part-type="genus" reg="Somnuekia">Somnuekia</tp:taxon-name-part><tp:taxon-name-part taxon-name-part-type="species" reg="flaviflora">flaviflora</tp:taxon-name-part></tp:taxon-name></italic><bold>A</bold> overall view of tetrahedral tetrad (<abbrev xmlns:xlink="http://www.w3.org/1999/xlink" xlink:title="light microscopy" id="ABBRID0EL5BG" xlink:type="simple">LM</abbrev>, tetrahedral position) <bold>B</bold>–<bold>C</bold> overall view of tetrahedral tetrad and details of exine sculpturing and colpus (<abbrev xmlns:xlink="http://www.w3.org/1999/xlink" xlink:title="scanning electron microscopy" id="ABBRID0ET5BG" xlink:type="simple">SEM</abbrev>, collapsed pollen) <bold>D</bold> detail of exine sculpturing (<abbrev xmlns:xlink="http://www.w3.org/1999/xlink" xlink:title="scanning electron microscopy" id="ABBRID0EZ5BG" xlink:type="simple">SEM</abbrev>) showing rugulate-reticulate to reticulate pattern.</p></caption><graphic xmlns:xlink="http://www.w3.org/1999/xlink" xlink:href="phytokeys-254-221_article-141219__-g006.jpg" position="float" orientation="portrait" xlink:type="simple" id="oo_1298936.jpg"><uri content-type="original_file" xlink:type="simple">https://binary.pensoft.net/fig/1298936</uri></graphic></fig></tp:treatment-sec><ref-list><ref id="B26"><mixed-citation xmlns:xlink="http://www.w3.org/1999/xlink" xlink:type="simple">IUCN (<year>2022</year>) Guidelines for using the IUCN red list categories and criteria. Version 15. Prepared by the Standards and Petitions Subcommittee. <ext-link xlink:href="https://www.iucnredlist.org/resources/redlistguidelines" ext-link-type="uri" xlink:type="simple">https://www.iucnredlist.org/resources/redlistguidelines</ext-link></mixed-citation></ref></ref-list></tp:taxon-treatment>
